# Supplementary material for: TXNIP Promotes Human NK Cell Development but Is Dispensable for NK Cell Functionality
Source: Int J Mol Sci. 2022 Sep 26;23(19):11345. doi: 10.3390/ijms231911345 (PMC9570291; doi:10.3390/ijms231911345)
Supplement: Supplementary file 1 [file ijms-23-11345-s001.zip]

Archive with 1 entries (1 files):
- ijms-1876191-supplementary.pdf
